# Supplementary material for: Epstein-Barr virus infection and oral squamous cell carcinoma risk: A meta-analysis
Source: PLoS One. 2017 Oct 24;12(10):e0186860. doi: 10.1371/journal.pone.0186860 (PMC5655447; doi:10.1371/journal.pone.0186860)
Supplement: S1 Data — (XLSX) [file pone.0186860.s002.xlsx]

## Sheet: Sheet1
study	year	eb1	noeb1	eb2	noeb2	studylocation	economiclevel	numberofpatients	publicationyear	tissuetype	detectionmethod	detectionindex	controltype	language
Rensburg, et al	1995	13	35	16	22	1	1	2	1	2	1	1	1	1
Heerden, et al	1995	22	68	11	19	1	1	1	1	2	1	1	1	1
Ctuz, et al	1997	36	0	1	11	3	2	2	1	1	1	1	1	1
Ding, et al	1997	20	40	4	36	2	1	1	1	2	1	1	2	2
Chen, et al	1998	18	3	7	14	2	1	2	1	1	1	1	1	2
D'Costa, et al	1998	25	78	3	73	2	1	1	1	1	1	1	1	1
Shimakage, et al	2002	30	6	0	3	2	2	2	2	2	2	1	1	1
Sand, et al	2002	11	18	5	62	3	2	2	2	2	3	1	3	1
Shamaa, et al	2008	18	4	0	20	1	1	2	2	1	4	2	1	1
Bagan, et al	2008	2	3	0	5	3	2	2	2	2	3	1	2	1
Kis, et al	2009	48	17	13	55	3	2	1	2	2	1	1	3	1
Jiang, et al	2012	11	10	7	16	3	2	2	2	2	5	2	1	1
Kikuchi, et al	2016	78	72	25	5	2	2	1	2	2	1	1	1	1
